# Supplementary material for: The N14 anti-afamin antibody Fab: a rare VL1 CDR glycosylation, crystallographic re-sequencing, molecular plasticity and conservative versus enthusiastic modelling
Source: Acta Crystallogr D Struct Biol. 2016 Nov 29;72(Pt 12):1267–80. doi: 10.1107/S205979831601723X (PMC5137224; doi:10.1107/S205979831601723X)
Supplement: Supplementary file 1 [file d-72-01267-sup1.xlsx]

## Sheet: Sheet1
	Nr	PDB_ID	AB_type	L-chain type	Glyc VL(1-107)	X-ray identified Glycans	Glyc VH (1-113)	X-ray identified Glycans	Other Fab L,H Glyc (1-215)	X-ray identified Glycans	Other	Comments	Pubmed link	Title
Sheriff	1	1CLY	IgG1	kappa								non covalently bound in H chain		IGG FAB (HUMAN IGG1, KAPPA) CHIMERIC FRAGMENT (CBR96) COMPLEXED WITH LEWIS Y NONOATE METHYL ESTER
Sheriff	2	1CLZ	IgG3	kappa								non covalently bound in H chain		IGG FAB (IGG3, KAPPA) FRAGMENT (MBR96) COMPLEXED WITH LEWIS Y NONOATE METHYL ESTER
	3	1E4K	IgG1-Fc									structure of Fc only!!	DOI: 10.1038/35018508	The 3.2-A crystal structure of the human IgG1 Fc fragment-Fc gammaRIII complex
	4	1EO8	IgG	kappa								NAG is on hemagglutinin and not on antibody		INFLUENZA VIRUS HEMAGGLUTININ COMPLEXED WITH A NEUTRALIZING ANTIBODY
	5	1F6A	IgE									structure of Fc only!!	DOI: 10.1038/35018500	Structure of the Fc fragment of human IgE bound to its high-affinity receptor Fc (epsilon) RI (alpha)
	6	1FC1										structure of Fc only!!		CRYSTALLOGRAPHIC REFINEMENT AND ATOMIC MODELS OF A HUMAN FC FRAGMENT AND ITS COMPLEX WITH FRAGMENT B OF PROTEIN A FROM STAPHYLOCOCCUS AUREUS AT 2.9-AND 2.8-ANGSTROMS RESOLUTION
	7	1G9M										NAG is in ENVELOPE GLYCOPROTEIN GP120 not on H or L chain		HIV-1 HXBC2 GP120 ENVELOPE GLYCOPROTEIN COMPLEXED WITH CD4 AND INDUCED NEUTRALIZING ANTIBODY 17B
	8	1G9N										NAG is in ENVELOPE GLYCOPROTEIN GP120 not on H or L chain		HIV-1 YU2 GP120 ENVELOPE GLYCOPROTEIN COMPLEXED WITH CD4 AND INDUCED NEUTRALIZING ANTIBODY 17B
	9	1GC1										NAG is in ENVELOPE GLYCOPROTEIN GP120 not on H or L chain	DOI: 10.1038/31405	Structure of an HIV gp120 envelope glycoprotein in complex with the CD4 receptor and a neutralizing human antibody.
Huber	10	1H3T										structure of Fc only!!		CRYSTAL STRUCTURE OF THE HUMAN IGG1 FC-FRAGMENT,GLYCOFORM (MN2F)2
Huber	11	1H3U										structure of Fc only!!		CRYSTAL STRUCTURE OF THE HUMAN IGG1 FC-FRAGMENT,GLYCOFORM (MN2F)2
Huber	12	1H3V										structure of Fc only!!		CRYSTAL STRUCTURE OF THE HUMAN IGG1 FC-FRAGMENT,GLYCOFORM (G2F)2,SG P212121
Huber	13	1H3W										structure of Fc only!!		CRYSTAL STRUCTURE OF THE HUMAN IGG1 FC-FRAGMENT,GLYCOFORM (G2F)2, SG C2221
Huber	14	1H3X										structure of Fc only!!		CRYSTAL STRUCTURE OF THE HUMAN IGG1 FC-FRAGMENT,GLYCOFORM (G0F)2
Huber	15	1H3Y										structure of Fc only!!		CRYSTAL STRUCTURE OF A HUMAN IGG1 FC-FRAGMENT,HIGH SALT CONDITION
	16	1H6M										this is LYSOZYME C with NAG?		COVALENT GLYCOSYL-ENZYME INTERMEDIATE OF HEN EGG WHITE LYSOZYME
Wilson	17	1HZH	IgG									2x to Asn314, this should be in Fc?		CRYSTAL STRUCTURE OF THE INTACT HUMAN IGG B12 WITH BROAD AND POTENT ACTIVITY AGAINST PRIMARY HIV-1 ISOLATES: A TEMPLATE FOR HIV VACCINE DESIGN
Wilson	18	1IGF	IgG		Asn26L	NAG						NAG in Fab L chain		CRYSTAL STRUCTURES OF AN ANTIBODY TO A PEPTIDE AND ITS COMPLEX WITH PEPTIDE ANTIGEN AT 2.8 ANGSTROMS
McPherson	19	1IGT	IgG2									2x to Asn314, this should be in Fc?		STRUCTURE OF IMMUNOGLOBULIN
McPherson	20	1IGY	IgG2									2x to Asn314, this should be in Fc?		STRUCTURE OF IMMUNOGLOBULIN
	21	1KEN										NAG is on hemagglutinin and not on antibody		INFLUENZA VIRUS HEMAGGLUTININ COMPLEXED WITH AN ANTIBODY THAT PREVENTS THE HEMAGGLUTININ LOW PH FUSOGENIC TRANSITION
	22	1L6X										only HEAVY CHAIN CONSTANT REGION		FC FRAGMENT OF RITUXIMAB BOUND TO A MINIMIZED VERSION OF THE B-DOMAIN FROM PROTEIN A CALLED Z34C
	23	1NFD										NAG is in N15 ALPHA-BETA T-CELL RECEPTOR not in Fab		AN ALPHA-BETA T CELL RECEPTOR (TCR) HETERODIMER IN COMPLEX WITH AN ANTI-TCR FAB FRAGMENT DERIVED FROM A MITOGENIC ANTIBODY
Wilson	24	1OP5	IgG									NAG to Man attached to Asp100 on H chain?????		Crystal Structure of Fab 2G12 bound to Man9GlcNAc2
	25	1OQO										only HEAVY CHAIN CONSTANT REGION		Complex between G0 version of an Fc bound to a minimized version of Protein A called Mini-Z
	26	1OQX										only HEAVY CHAIN CONSTANT REGION		G-2 glycovariant of human IgG Fc bound to minimized version of Protein A called Z34C
	27	1QFU										NAG is on hemagglutinin and not on antibody	DOI: 10.1038/9299	INFLUENZA VIRUS HEMAGGLUTININ COMPLEXED WITH A NEUTRALIZING ANTIBODY
	28	1RZJ										NAG is in ENVELOPE GLYCOPROTEIN GP120 not on H or L chain	DOI: 10.1073/pnas.0308527100	HIV-1 HXBC2 GP120 ENVELOPE GLYCOPROTEIN COMPLEXED WITH CD4 AND INDUCED NEUTRALIZING ANTIBODY 17B
	29	1RZK										NAG is in ENVELOPE GLYCOPROTEIN GP120 not on H or L chain		HIV-1 YU2 GP120 ENVELOPE GLYCOPROTEIN COMPLEXED WITH CD4 AND INDUCED NEUTRALIZING ANTIBODY 17B
	30	1S78										NAG is in Receptor protein-tyrosine kinase erbB-2 not Fab L chain		Insights into ErbB signaling from the structure of the ErbB2-pertuzumab complex
	31	1YJD										NAG is in T-cell-specific surface glycoprotein CD28 not Fab L or H chain		Crystal structure of human CD28 in complex with the Fab fragment of a mitogenic antibody (5.11A1)
	32	1YY9		only NAG on C chain								NAG is in Epidermal Growth Factor Receptor not Fab L or H chain		Structure of the extracellular domain of the epidermal growth factor receptor in complex with the Fab fragment of cetuximab/Erbitux/IMC-C225
	33	1YYL										NAG is in Exterior membrane glycoprotein(GP120) not Fab	DOI: 10.1016/j.str.2005.03.006	crystal structure of CD4M33, a scorpion-toxin mimic of CD4, in complex with HIV-1 YU2 gp120 envelope glycoprotein and anti-HIV-1 antibody 17b
	34	1YYM										NAG is in Exterior membrane glycoprotein(GP120) not Fab		crystal structure of F23, a scorpion-toxin mimic of CD4, in complex with HIV-1 YU2 gp120 envelope glycoprotein and anti-HIV-1 antibody 17b
	35	2B4C										NAG is in envelope glycoprotein		Crystal structure of HIV-1 JR-FL gp120 core protein containing the third variable region (V3) complexed with CD4 and the X5 antibody
	36	2C4F										NAG is in TISSUE FACTOR PRECURSOR		CRYSTAL STRUCTURE OF FACTOR VII.STF COMPLEXED WITH PD0297121
Kappler	37	2G5B	IgG				Asn96H(B)	NAG				NAG in Fab H chain		Crystal Structure of the anti-Bax monoclonal antibody 6A7 and a Bax peptide.
	38	2GJ7										only Ig gamma-1 chain C region		Crystal Structure of a gE-gI/Fc complex
	39	2I5Y										NAG is in Exterior membrane glycoprotein(GP120)		Crystal structure of CD4M47, a scorpion-toxin mimic of CD4, in complex with HIV-1 YU2 GP120 envelope glycoprotein and anti-HIV-1 antibody 17B
	40	2I60										NAG is in Exterior membrane glycoprotein(GP120)		Crystal structure of [Phe23]M47, a scorpion-toxin mimic of CD4, in complex with HIV-1 YU2 GP120 envelope glycoprotein and anti-HIV-1 antibody 17B
Wilson	41	2IGF	IgG	kappa	Asn26L	NAG						NAG in Fab L chain		CRYSTAL STRUCTURES OF AN ANTIBODY TO A PEPTIDE AND ITS COMPLEX WITH PEPTIDE ANTIGEN AT 2.8 ANGSTROMS
	42	2IWG										NAG is in IG GAMMA-1 CHAIN C		COMPLEX BETWEEN THE PRYSPRY DOMAIN OF TRIM21 AND IGG FC
	43	2J6E										NAG is in IG GAMMA-1 CHAIN C		CRYSTAL STRUCTURE OF AN AUTOIMMUNE COMPLEX BETWEEN A HUMAN IGM RHEUMATOID FACTOR AND IGG1 FC REVEALS A NOVEL FC EPITOPE AND EVIDENCE FOR AFFINITY MATURATION
	44	2NXY										NAG in ENVELOPE GLYCOPROTEIN GP120		HIV-1 gp120 Envelope Glycoprotein(S334A) Complexed with CD4 and Antibody 17b
	45	2NXZ										NAG in ENVELOPE GLYCOPROTEIN GP120		HIV-1 gp120 Envelope Glycoprotein (T257S, S334A, S375W) Complexed with CD4 and Antibody 17b
	46	2NY0										NAG in ENVELOPE GLYCOPROTEIN GP120		HIV-1 gp120 Envelope Glycoprotein (M95W, W96C, T257S, V275C, S334A, S375W, A433M) Complexed with CD4 and Antibody 17b
	47	2NY1										NAG in ENVELOPE GLYCOPROTEIN GP120		HIV-1 gp120 Envelope Glycoprotein (I109C, T257S, S334A, S375W, Q428C) Complexed with CD4 and Antibody 17b
	48	2NY2										NAG in ENVELOPE GLYCOPROTEIN GP120		HIV-1 gp120 Envelope Glycoprotein (T123C, T257S, S334A, S375W, G431C) Complexed with CD4 and Antibody 17b
	49	2NY3										NAG in ENVELOPE GLYCOPROTEIN GP120		HIV-1 gp120 Envelope Glycoprotein (K231C, T257S, E267C, S334A, S375W) Complexed with CD4 and Antibody 17b
	50	2NY4										NAG in ENVELOPE GLYCOPROTEIN GP120		HIV-1 gp120 Envelope Glycoprotein (K231C, T257S, E268C, S334A, S375W) Complexed with CD4 and Antibody 17b
	51	2NY5										NAG in ENVELOPE GLYCOPROTEIN GP120		HIV-1 gp120 Envelope Glycoprotein (M95W, W96C, I109C, T257S, V275C, S334A, S375W, Q428C, A433M) Complexed with CD4 and Antibody 17b
	52	2NY6										NAG in ENVELOPE GLYCOPROTEIN GP120		HIV-1 gp120 Envelope Glycoprotein (M95W, W96C, I109C, T123C, T257S, V275C,S334A, S375W, Q428C, G431C) Complexed with CD4 and Antibody 17b
	53	2NY7										NAG in ENVELOPE GLYCOPROTEIN GP120		HIV-1 gp120 Envelope Glycoprotein Complexed with the Broadly Neutralizing CD4-Binding-Site Antibody b12
	54	2OZ4										NAG is in Intercellular adhesion molecule 1 not Fab		Structural Plasticity in IgSF Domain 4 of ICAM-1 Mediates Cell Surface Dimerization
	55	2QAD										NAG in Envelope glycoprotein gp160		Structure of tyrosine-sulfated 412d antibody complexed with HIV-1 YU2 gp120 and CD4
	56	2QL1										structure of Fc only!!		Structural Characterization of a Mutated, ADCC-Enhanced Human Fc Fragment
	57	2RGS										structure of Fc only!!	10.1111/j.1365-2567.2008.02904.x	FC-fragment of monoclonal antibody IGG2B from Mus musculus
	58	2VIS	IgG1	LAMBDA								NAG is in HEMAGGLUTININ		INFLUENZA VIRUS HEMAGGLUTININ, (ESCAPE) MUTANT WITH THR 131 REPLACED BY ILE, COMPLEXED WITH A NEUTRALIZING ANTIBODY
	59	2VIU										NAG is in HEMAGGLUTININ		INFLUENZA VIRUS HEMAGGLUTININ
	60	2WAH										structure of Fc only!!		CRYSTAL STRUCTURE OF AN IGG1 FC GLYCOFORM (MAN9GLCNAC2)
	61	2WUB										NAG is in HEPATOCYTE GROWTH FACTOR ACTIVATOR LONG CHAIN		Crystal structure of HGFA in complex with the allosteric non- inhibitory antibody Fab40.deltaTrp
	62	2WUC										NAG is in HEPATOCYTE GROWTH FACTOR ACTIVATOR LONG CHAIN		Crystal structure of HGFA in complex with the allosteric non- inhibitory antibody Fab40.deltaTrp and Ac-KQLR-chloromethylketon
Rey	63	2XQY	NAG in H chain				Asn55G, Asn55J					NAG in FAB and ENVELOPE GLYCOPROTEIN H		CRYSTAL STRUCTURE OF PSEUDORABIES CORE FRAGMENT OF GLYCOPROTEIN H IN COMPLEX WITH FAB D6.3
	64	2Y7Q									NAG Asn394	NAG in IG EPSILON CHAIN C REGION		THE HIGH-AFFINITY COMPLEX BETWEEN IGE AND ITS RECEPTOR FC EPSILON RI
	65	3B2U										NAG in Epidermal growth factor receptor		Crystal structure of isolated domain III of the extracellular region of the epidermal growth factor receptor in complex with the Fab fragment of IMC-11F8
	66	3B2V										NAG is in Epidermal growth factor receptor		Crystal structure of the extracellular region of the epidermal growth factor receptor in complex with the Fab fragment of IMC-11F8
	67	3BE1										NAG is in Receptor tyrosine-protein kinase erbB-2		Dual specific bH1 Fab in complex with the extracellular domain of HER2/ErbB-2
	68	3BT2										NAG is in Urokinase plasminogen activator surface receptor		Structure of urokinase receptor, urokinase and vitronectin complex
	69	3C09										NAG is in Epidermal growth factor receptor		Crystal structure the Fab fragment of matuzumab (Fab72000) in complex with domain III of the extracellular region of EGFR
	70	3C2S										structure of Fc only!!		Structural Characterization of a Human Fc Fragment Engineered for Lack of Effector Functions
Ding	71	3CXD	NAG in H chain				Asn57H	NAG, NAG				NAG in Fab fragment of anti-osteopontin antibody 23C3, Heavy chain		Crystal structure of anti-osteopontin antibody 23C3 in complex with its epitope peptide
	72	3DO3										structure of Fc only!!		Human 1gG1 Fc fragment, 2.5 Angstrom structure
Ding	73	3DSF	NAG in H chain				Asn57H	NAG, NAG				NAG in Fab fragment of anti-osteopontin antibody 23C3, Heavy chain		Crystal structure of anti-osteopontin antibody 23C3 in complex with W43A mutated epitope peptide
	74	3HI1										NAG in Glycoprotein 120		Structure of HIV-1 gp120 (core with V3) in Complex with CD4-Binding-Site Antibody F105
	75	3IU3										NAG in Interleukin-2 receptor alpha chain		Crystal structure of the Fab fragment of therapeutic antibody Basiliximab in complex with IL-2Ra (CD25) ectodomain
	76	3K2U										NAG in Hepatocyte growth factor activator long chain		Crystal structure of HGFA in complex with the allosteric inhibitory antibody Fab40
	77	3KJ4										NAG in Reticulon-4 receptor		Structure of rat Nogo receptor bound to 1D9 antagonist antibody
	78	3L95										NAG in Neurogenic locus notch homolog protein 1		Crystal structure of the human Notch1 Negative Regulatory Region (NRR) bound to the fab fragment of an antagonist antibody
	79	3N85										NAG in Receptor tyrosine-protein kinase erbB-2		Crystallographic trimer of HER2 extracellular regions in complex with tryptophan-rich antibody fragment
Kwong	80	3NGB	NAG in L chain		Asn72LCKF	NAG, NAG						NAG in Antigen binding fragment of light chain: Antibody VRC01		Crystal structure of broadly and potently neutralizing antibody VRC01 in complex with HIV-1 gp120
	81	3RVV										NAG in Peptidase 1		Crystal structure of Der f 1 complexed with Fab 4C1
	82	3RY6										structure of Fc only!!		Complex of fcgammariia (CD32) and the FC of human IGG1
	83	3SGJ										structure of Fc only!!		Unique carbohydrate-carbohydrate interactions are required for high affinity binding between FcgIII and antibodies lacking core fucose
	84	3SGK										structure of Fc only!!		Unique carbohydrate/carbohydrate interactions are required for high affinity binding of FcgIII and antibodies lacking core fucose
	85	3SM5										NAG in Hemagglutinin		Influenza hemagglutinin in complex with a neutralizing antibody
Minter	86	3THM	NAG in L chain		Asn25L	NAG, NAG						NAG in Fab EP6b_B01, light chain		Crystal structure of Fas receptor extracellular domain in complex with Fab EP6b_B01
	87	3U2S										NAG in Envelope glycoprotein gp120		Crystal Structure of PG9 Fab in Complex with V1V2 Region from HIV-1 strain ZM109
	88	3UAJ										NAG in envelope protein		Crystal structure of the envelope glycoprotein ectodomain from dengue virus serotype 4 in complex with the fab fragment of the chimpanzee monoclonal antibody 5H2
Artymiuk	89	3V6O	NAG in L chain		Asn22F	NAG						NAG in Monoclonal antibody 9F8 fab fragment Light chain		Leptin Receptor-antibody complex
Artymiuk	90	3VG0	NAG in L chain		Asn22F	NAG						NAG in Monoclonal antibody 9F8 Fab fragment L chain		Antibody Fab fragment
	91	3W11										NAG in Insulin receptor domains L1-CR		Insulin receptor ectodomain construct comprising domains L1-CR in complex with human insulin, Alpha-CT peptide(704-719) and FAB 83-7
	92	3W12										NAG in Insulin receptor domains L1-CR		Insulin receptor ectodomain construct comprising domains L1-CR in complex with high-affinity insulin analogue [D-PRO-B26]-DTI-NH2, alpha-CT peptide(704-719) and FAB 83-7
	93	3W13										NAG in Insulin receptor domains L1-CR		Insulin receptor ectodomain construct comprising domains L1-CR in complex with high-affinity insulin analogue [D-PRO-B26]-DTI-NH2, alphact peptide(693-719) and FAB 83-7
Kuroki	94	3X3F	NAG in H chain				Asn73H	NAG				NAG in Heavy chain of KMTR2		TRAIL-R2 Extracellular Region Complexed to a Fab fragment from Human Agonist Antibody KMTR2
Kuroki	95	3X3G	NAG in H chain				Asn73H	NAG				NAG in Heavy chain of KMTR2		Fab fragment from anti TRAIL-R2 Human Agonist Antibody KMTR2
	96	3ZQK										NAG in VON WILLEBRAND FACTOR		Von Willebrand Factor A2 domain with calcium
	97	3ZTJ										NAG in HEMAGGLUTININ		Structure of influenza A neutralizing antibody selected from cultures of single human plasma cells in complex with human H3 Influenza haemagglutinin
	98	4ACP										structure of Fc only!!		Deactivation of human IgG1 Fc by endoglycosidase treatment
	99	4AG4										NAG in EPITHELIAL DISCOIDIN DOMAIN-CONTAINING RECEPTOR 1		Crystal structure of a DDR1-Fab complex
	100	4B7I										structure of Fc only!!		Crystal Structure of Human IgG Fc Bearing Hybrid-type Glycans
	101	4C2I	Cryo-EM data									NAG in ENVELOPE PROTEIN		Cryo-EM structure of Dengue virus serotype 1 complexed with Fab fragments of human antibody 1F4
	102	4C55										structure of Fc only!!		Crystal structure of serum-derived human IgG4 Fc
	103	4DZ8										structure of Fc only!!		human IgG1 Fc fragment Heterodimer
	104	4EDA										NAG in Hemagglutinin		Structures of monomeric hemagglutinin and its complex with an Fab fragment of a neutralizing antibody that binds to H1 subtype influenza viruses: molecular basis of infectivity of 2009 pandemic H1N1 influenza A viruses
	105	4F2M										NAG in Spike protein		Crystal structure of a TGEV coronavirus Spike fragment in complex with the TGEV neutralizing monoclonal antibody 1AF10
	106	4F9L										NAG in Butyrophilin subfamily 3 member A1		Crystal Structure of the Human BTN3A1 Ectodomain in Complex with the 20.1 Single Chain Antibody
	107	4FQK										NAG in Hemagglutinin HA1		Influenza B/Brisbane/60/2008 hemagglutinin Fab CR8059 complex
Wilson	108	4GMT	NAG in H chain				Asn72H	NAG,NAG				NAG in Fab S139/1 heavy chain		Crystal structure of heterosubtypic Fab S139/1
	109	4GT7										NAG in Ig epsilon chain C region		An engineered disulfide bond reversibly traps the IgE-Fc3-4 in a closed, non-receptor binding conformation
	110	4HAF										structure of Fc only!!		Crystal structure of fc-fragment of human IgG2 antibody (primitive crystal form)
	111	4HAG										structure of Fc only!!		Crystal structure of fc-fragment of human IgG2 antibody (centered crystal form)
	112	4HKX										NAG in Hemagglutinin HA1		Influenza hemagglutinin in complex with CH67 Fab
	113	4I2X										NAG in Signal-regulatory protein gamma		Crystal structure of Signal Regulatory Protein gamma (SIRP-gamma) in complex with FabOX117
	114	4JAN										NAG in ENVELOPE GLYCOPROTEIN GP120 of HIV-1 clade C		crystal structure of broadly neutralizing antibody CH103 in complex with HIV-1 gp120
	115	4JZJ										NAG in Interleukin-3 receptor subunit alpha		Crystal Structure of Receptor-Fab Complex
	116	4K94										NAG in Mast/stem cell growth factor receptor Kit		Crystal structure of KIT D4D5 fragment in complex with anti-Kit antibody Fab19
	117	4KVN										NAG in Hemagglutinin		Crystal structure of Fab 39.29 in complex with Influenza Hemagglutinin A/Perth/16/2009 (H3N2)
	118	4L4J										structure of Fc only!!		Crystal structure of fc-fragment of human IgG2-Sigma antibody
	119	4LEO										NAG in Receptor tyrosine-protein kinase erbB-3		Crystal structure of anti-HER3 Fab RG7116 in complex with the extracellular domains of human Her3 (ERBB3)
	120	4LIQ										NAG in Macrophage colony-stimulating factor 1 receptor		Structure of the extracellular domain of human CSF-1 receptor in complex with the Fab fragment of RG7155
	121	4O02										NAG in Integrin alpha-V and Integrin Beta3		AlphaVBeta3 integrin in complex with monoclonal antibody FAB fragment
	122	4OGA										NAG in Insulin receptor domains L1-CR		Insulin in complex with Site 1 of the human insulin receptor
	123	4OLU										NAG in Envelope glycoprotein gp160		Crystal structure of antibody VRC07 in complex with clade A/E 93TH057 HIV-1 gp120 core
	124	4OLV										NAG in Envelope glycoprotein gp160		Crystal structure of antibody VRC07-G54F in complex with clade A/E 93TH057 HIV-1 gp120 core
	125	4OLW										NAG in Envelope glycoprotein gp160		Crystal structure of antibody VRC07-G54H in complex with clade A/E 93TH057 HIV-1 gp120 core
	126	4OLX										NAG in Envelope glycoprotein gp160		Crystal structure of antibody VRC07-G54L in complex with clade A/E 93TH057 HIV-1 gp120 core
	127	4OLY										NAG in Envelope glycoprotein gp160		Crystal structure of antibody VRC07-G54R in complex with clade A/E 93TH057 HIV-1 gp120 core
	128	4OLZ										NAG in Envelope glycoprotein gp160		Crystal structure of antibody VRC07-G54W in complex with clade A/E 93TH057 HIV-1 gp120 core
	129	4OM0										NAG in Envelope glycoprotein gp160		Crystal structure of antibody VRC07-G54Y in complex with clade A/E 93TH057 HIV-1 gp120 core
	130	4OM1										NAG in Envelope glycoprotein gp160		Crystal structure of antibody VRC07-I30Q, G54W, S58N in complex with clade A/E 93TH057 HIV-1 gp120 core
	131	4OQT										NAG in Leucine-rich repeat and immunoglobulin-like domain-containing nogo receptor-interacting protein 1		LINGO-1/Li81 Fab complex
	132	4P59										NAG in Receptor tyrosine-protein kinase erbB-3		HER3 extracellular domain in complex with Fab fragment of MOR09825
	133	4PP1										NAG in Peptidase 1		The crystal structure of Der p 1 allergen complexed with Fab fragment of mAb 5H8
	134	4PP2										NAG in Peptidase 1		The crystal structure of Der p 1 allergen complexed with Fab fragment of mAb 10B9
	135	4PY8										NAG in Hemagglutinin HA1 chain		Crystal structure of Fab 3.1 in complex with the 1918 influenza virus hemagglutinin
	136	4QWW										NAG in Acetylcholinesterase		Crystal structure of the Fab410-BfAChE complex
	137	4UT6										NAG in ENVELOPE GLYCOPROTEIN E		Crystal structure of dengue 2 virus envelope glycoprotein in complex with the Fab fragment of the broadly neutralizing human antibody EDE2 B7
	138	4UT9										NAG in ENVELOPE GLYCOPROTEIN E		Crystal structure of dengue 2 virus envelope glycoprotein dimer in complex with the ScFv fragment of the broadly neutralizing human antibody EDE1 C10
	139	4UTA										NAG in ENVELOPE GLYCOPROTEIN E		Crystal structure of dengue 2 virus envelope glycoprotein in complex with the Fab fragment of the broadly neutralizing human antibody EDE1 C8
	140	4UTB										NAG in ENVELOPE GLYCOPROTEIN E		Crystal structure of dengue 2 virus envelope glycoprotein in complex with the Fab fragment of the broadly neutralizing human antibody EDE2 A11
	141	4UTC										NAG in ENVELOPE GLYCOPROTEIN E		Crystal structure of dengue 2 virus envelope glycoprotein
	142	4WI2										NAG in Ig gamma-1 chain C region		Structural mapping of the human IgG1 binding site for FcRn: hu3S193 Fc (wild-type)
	143	4WI3										NAG in Ig gamma-1 chain C region		Structural mapping of the human IgG1 binding site for FcRn: hu3S193 Fc mutation I253A
	144	4WI4										NAG in Ig gamma-1 chain C region		Structural mapping of the human IgG1 binding site for FcRn: hu3S193 Fc mutation S254A
	145	4WI5										NAG in Ig gamma-1 chain C region		Structural mapping of the human IgG1 binding site for FcRn: hu3S193 Fc mutation H310A
	146	4WI6										NAG in Ig gamma-1 chain C region		Structural mapping of the human IgG1 binding site for FcRn: hu3S193 Fc mutation N434A
	147	4WI7										NAG in Ig gamma-1 chain C region		Structural mapping of the human IgG1 binding site for FcRn: hu3S193 Fc mutation H435A
	148	4WI8										NAG in Ig gamma-1 chain C region		Structural mapping of the human IgG1 binding site for FcRn: hu3S193 Fc mutation Y436A
	149	4WI9										NAG in Ig gamma-1 chain C region		Structural mapping of the human IgG1 binding site for FcRn: hu3S193 Fc mutation I253A/H310A
	150	4XP1										NAG in Dopamine transporter, isoform B		X-ray structure of Drosophila dopamine transporter bound to neurotransmitter dopamine
	151	4XP6										NAG in Transporter		X-ray structure of Drosophila dopamine transporter bound to psychostimulant methamphetamine
	152	4XP9										NAG in Transporter		X-ray structure of Drosophila dopamine transporter bound to psychostimulant D-amphetamine
	153	4XPT										NAG in Dopamine transporter		X-ray structure of Drosophila dopamine transporter with subsiteB mutations D121G/S426M and EL2 deletion of 162-201 in complex with substrate analogue 3,4 dichlorophen ethylamine
	154	4YJZ										NAG in Hemagglutinin		Human antibody H2526 in complex with influenza hemagglutinin H1 Solomon Islands/03/2006
Garcia	155	4YQX	IgG				Asn 31H, Asn 31N	NAG, NAG				NAG in JES6-1 VH domain		Mouse IL-2 Bound to JES6-1 scFv Fragment
	156	5ACO										NAG in HIV-1 ENVELOPE GLYCOPROTEIN		Cryo-EM structure of PGT128 Fab in complex with BG505 SOSIP.664 Env trimer
	157	5BW7										NAG in Ig gamma-1 chain C region		Crystal structure of nonfucosylated Fc Y296W mutant complexed with bis-glycosylated soluble form of Fc gamma receptor IIIa
Loetscher	158	5CSZ	IgG	kappa			Asn 52H	NAG				NAG in GANTENERUMAB FAB FRAGMENT HEAVY CHAIN		CRYSTAL STRUCTURE OF GANTENERUMAB FAB FRAGMENT IN COMPLEX WITH ABETA 1-11
	159	5HJ3										NAG in Envelope glycoprotein		Crystal structure of host-primed Ebola virus GP, GPcl.
	160	5HVF										NAG in Carboxypeptidase B2		Crystal Structure of Thrombin-activatable Fibrinolysis Inhibitor in Complex with an Inhibitory Nanobody (VHH-i83)
	161	5HVG										NAG in Carboxypeptidase B2		Crystal Structure of Thrombin-activatable Fibrinolysis Inhibitor in Complex with an Inhibitory Nanobody (VHH-a204)
	162	5HVH										NAG in Carboxypeptidase B2		Crystal Structure of Thrombin-activatable Fibrinolysis Inhibitor in Complex with two Inhibitory Nanobodies
DuBois	163	5I30	IgG				Asn 88H	NAG			1.0 A N-link..	NAG in Fab PL-2 heavy chain		Crystal structure of the human astrovirus 2 neutralizing monoclonal antibody PL-2 Fab fragment at 1.9 A resolution
	164	5JW3										NAG in Hemagglutinin		Structure of MEDI8852 Fab Fragment in Complex with H7 HA
	165	5JW4										NAG in Hemagglutinin		Structure of MEDI8852 Fab Fragment in Complex with H5 HA
Rupp	166	5L88	IgG	kappa	Asn 26L	NAG, FUC	-	-	-	-	N14 Fab	NAG in Mouse Antibody Fab Fragment, IgG1-kappa Light Chain		AFAMIN ANTIBODY FRAGMENT, N14 FAB, L1- GLYCOSILATED, CRYSTAL FORM I, non-parsimonious model
Rupp	167	5LGH	IgG	kappa		NAG					N14 Fab	NAG in Mouse Antibody Fab Fragment, IgG1-kappa Light Chain		Afamin antibody fragment, N14 Fab, L1- glycosilated, crystal form II, same as 5L7X, but isomorphous setting indexed same as 5L88, 5L9D
Rupp	168	5L7X	IgG	kappa	Asn 26L	NAG					N14 Fab	NAG in Mouse Antibody Fab Fragment, IgG1-kappa Light Chain		Afamin antibody fragment, N14 Fab, L1- glycosylated, crystal form II
Rupp	169	5L9D	IgG	kappa	Asn 26L	NAG					N14 Fab	NAG in Mouse Antibody Fab Fragment, IgG1-kappa Light Chain		AFAMIN ANTIBODY FRAGMENT, N14 FAB, L1- GLYCOSYLATED, CRYSTAL FORM I, parsimonious model
	170	5LBV										NAG in envelope protein E		Structural basis of zika and dengue virus potent antibody cross-neutralization
	171	5LCV										NAG in Polyprotein		Structural basis of Zika and Dengue virus potent antibody cross-neutralization
