# Supplementary material for: The N14 anti-afamin antibody Fab: a rare VL1 CDR glycosylation, crystallographic re-sequencing, molecular plasticity and conservative versus enthusiastic modelling
Source: Acta Crystallogr D Struct Biol. 2016 Nov 29;72(Pt 12):1267–80. doi: 10.1107/S205979831601723X (PMC5137224; doi:10.1107/S205979831601723X)
Supplement: Supplementary file 2 [file d-72-01267-sup2.txt]

occupancy group id 1 chain L residue 79 alt A
occupancy group id 1 chain L residue 81 alt B
occupancy group id 2 chain L residue 79 alt B
occupancy group id 2 chain L residue 81 alt A
occupancy group id 2 chain L residue 401
occupancy group alts complete 1 2
occupancy group id 3 chain H residue 18 alt A
occupancy group id 3 chain H residue 10 alt A
occupancy group id 4 chain H residue 18 alt B
occupancy group id 4 chain H residue 10 alt B
occupancy group alts complete 3 4
occupancy group id 7 chain L residue 145 alt B
occupancy group id 8 chain L residue 145 alt A
occupancy group alts complete 7 8
occupancy group id 9 chain H residue 140 alt A
occupancy group id 9 chain H residue 195 alt A
occupancy group id 10 chain H residue 140 alt B
occupancy group id 10 chain H residue 195 alt B
occupancy group alts complete 9 10
occupancy group id 11 chain L residue 134 alt A
occupancy group id 11 chain L residue 194 alt A
occupancy group id 12 chain L residue 134 alt B
occupancy group id 12 chain L residue 194 alt B
occupancy group alts complete 11 12
occupancy group id 13 chain H residue 153 alt A
occupancy group id 14 chain H residue 153 alt B
occupancy group alts complete 13 14
occupancy group id 17 chain L residue 65 alt A
occupancy group id 18 chain L residue 65 alt B
occupancy group alts complete 17 18
occupancy group id 19 chain L residue 31 alt A
occupancy group id 20 chain L residue 31 alt B
occupancy group alts complete 19 20
occupancy group id 21 chain H residue 84 alt A
occupancy group id 22 chain H residue 84 alt B
occupancy group alts complete 21 22
occupancy group id 23 chain H residue 133 alt A
occupancy group id 24 chain H residue 133 alt B
occupancy group alts complete 23 24
occupancy group id 29 chain L residue 209 alt A
occupancy group id 30 chain L residue 209 alt B
occupancy group alts complete 29 30
occupancy group id 33 chain L residue 11 alt A
occupancy group id 34 chain L residue 11 alt B
occupancy group alts complete 33 34
occupancy refine
RESTR TORS INCLUDE RESI NAG
RESTR TORS INCLUDE RESI FUC
MAKE SSbridge No
